# Supplementary material for: First Complete Genome Sequence of Palo Verde Broom Emaravirus, Virus-Derived siRNA Signatures, and Phytohormone-Metabolite Profiling of Witches’ Broom-Affected Palo Verde Trees
Source: Viruses. 2025 Aug 15;17(8):1122. doi: 10.3390/v17081122 (PMC12390736; doi:10.3390/v17081122)
Supplement: Supplementary file 1 [file viruses-17-01122-s001.zip]

Archive with 1 entries (1 files):
- viruses-3751541-supplementary.pdf
